# Supplementary material for: Oxidative Stress, Inflammation, and Altered Lymphocyte E-NTPDase Are Implicated in Acute Dyslipidemia in Rats: Protective Role of Arbutin
Source: Pharmaceuticals (Basel). 2024 Oct 8;17(10):1343. doi: 10.3390/ph17101343 (PMC11509952; doi:10.3390/ph17101343)
Supplement: Supplementary file 1 [file pharmaceuticals-17-01343-s001.zip]

Archive with 1 entries (1 files):
- pharmaceuticals-3223145-supplementary.pdf
